# Supplementary material for: Evaluation of Immunoreactivity and Protection Efficacy of Seneca Valley Virus Inactivated Vaccine in Finishing Pigs Based on Screening of Inactivated Agents and Adjuvants
Source: Vaccines (Basel). 2022 Apr 18;10(4):631. doi: 10.3390/vaccines10040631 (PMC9032702; doi:10.3390/vaccines10040631)
Supplement: Supplementary file 1 [file vaccines-10-00631-s001.zip]

Archive with 1 entries (1 files):
- vaccines-1649029-supplementary.pdf
